# Supplementary material for: Reproductive biology of wild and domesticated Ensete ventricosum: Further evidence for maintenance of sexual reproductive capacity in a vegetatively propagated perennial crop
Source: Plant Biol (Stuttg). 2022 Feb 8;24(3):482–91. doi: 10.1111/plb.13390 (PMC9303740; doi:10.1111/plb.13390)
Supplement: Supplementary file 4 — Table S3. Summary of female floral trait means. [file PLB-24-482-s002.txt]

Tissue	Domesticated
	mean	sd
Pedicel (length)	8.24	(1.27)
Ovary (length)	71.44	(18.87)
Ovary (width)	33.4	(11.07)
Outer whorl fused tepal (length)	33.06	(20.52)
Outer whorl fused tepal (width)	33.19	(15.85)
Inner whorl (length)	19.76	(7.8)
Inner whorl (width)	16.69	(6.51)
Style (length)	27.43	(17.66)
Staminode 1 length (large)	32.44	(6.54)
Staminode 2 length (large)	20.14	(2.71)
Staminode 3 length (large)	18.43	(2.51)
Staminode 4 length (small)	17.14	(2.42)
Staminode 5 length (small)	15.65	(2.78)
