# Supplementary material for: Reproductive biology of wild and domesticated Ensete ventricosum: Further evidence for maintenance of sexual reproductive capacity in a vegetatively propagated perennial crop
Source: Plant Biol (Stuttg). 2022 Feb 8;24(3):482–91. doi: 10.1111/plb.13390 (PMC9303740; doi:10.1111/plb.13390)
Supplement: Supplementary file 6 — Table S5. Seed morphology raw data – weight. [file PLB-24-482-s003.txt]

Genus	Type	species_ID_1	species_ID_2	mean	sd	1	2	3	4	5	6	7	8	9	10	11	12	13	14	15	16	17	18	19	20	21	22	23	24	25	26	27	28	29	30	31	32	33	34	35	36	37	38	39	40	41	42	43	44
Ensete	Domestic	Ensete ventricosum var. dom	Ensete ventricosum (AA_med)	1.8435	0.113237582	1.69	1.98	1.84	1.88	1.83	1.5	1.96	1.91	1.95	1.84	1.97	1.71	1.87	1.72	1.86	1.91	1.91	1.91	1.8	1.83	NA	NA	NA	NA	NA	NA	NA	NA	NA	NA	NA	NA	NA	NA	NA	NA	NA	NA	NA	NA	NA	NA	NA	NA
Ensete	Domestic	Ensete ventricosum var. dom	Ensete ventricosum (Ganticho)	1.7505	0.602905258	1.56	2.83	2.03	1.47	1.23	2.43	1.8	2.85	2.8	1.82	1.19	1.31	1.11	2.45	1.15	1.47	0.94	1.36	1.89	1.32	NA	NA	NA	NA	NA	NA	NA	NA	NA	NA	NA	NA	NA	NA	NA	NA	NA	NA	NA	NA	NA	NA	NA	NA
Ensete	Domestic	Ensete ventricosum var. dom	Ensete ventricosum (Gefeteno_Kokate)	1.6504	0.351778112	1.62	1.65	1.91	1.63	1.72	1.87	1.73	1.57	0.73	1.45	1.84	2.03	1.85	1.82	1.86	1.86	2.1	1.62	1.42	1.86	1.69	1.83	1.38	1.72	0.5	NA	NA	NA	NA	NA	NA	NA	NA	NA	NA	NA	NA	NA	NA	NA	NA	NA	NA	NA
Ensete	Domestic	Ensete ventricosum var. dom	Ensete ventricosum (Kiticho)	1.533	0.548544438	2.22	1.24	0.97	2.4	1.23	2.21	1.89	0.95	1.17	1.05	NA	NA	NA	NA	NA	NA	NA	NA	NA	NA	NA	NA	NA	NA	NA	NA	NA	NA	NA	NA	NA	NA	NA	NA	NA	NA	NA	NA	NA	NA	NA	NA	NA	NA
Ensete	Domestic	Ensete ventricosum var. dom	Ensete ventricosum (AA_Shola)	1.3262	0.244326748	1.57	1.47	1.4	1.7	1.2	1.46	1.46	1.12	1.37	1.21	1.21	1.59	1.77	1.14	1.55	1.15	1.55	1.54	1.21	1.07	1.52	1.26	1.46	1.09	0.52	1.27	1.29	1.38	1.32	1.3	1.6	1.41	1.55	1.45	0.66	1.21	1.36	1.41	1.4	1.3	1.48	1.32	1.36	1.3
Ensete	Domestic	Ensete ventricosum var. dom	Ensete ventricosum var. hala	1.1888	0.225784322	1.11	1.09	1.07	1.2	1.43	1.68	1.37	1.25	0.84	0.93	0.89	1.28	0.7	1.58	1.29	1.23	1.01	1.2	1.23	1.18	0.8	1.27	1.14	1.4	0.88	1.26	1.18	1.14	1.4	1.53	1.21	1.46	1.19	0.88	1.35	1.03	1.37	1.27	1.44	0.69	1.1	1.32	1.35	0.76
Ensete	Domestic	Ensete ventricosum var. dom	Ensete ventricosum (Lemat)	1.1585	0.391142877	1.27	1.56	0.96	0.87	1.53	1.5	1.87	0.92	1.47	1.53	1.5	0.8	0.46	1.46	1.47	1.1	0.74	0.86	0.7	0.6	NA	NA	NA	NA	NA	NA	NA	NA	NA	NA	NA	NA	NA	NA	NA	NA	NA	NA	NA	NA	NA	NA	NA	NA
Ensete	Domestic	Ensete ventricosum var. dom	Ensete ventricosum (Gefeteno_Sodo)	1.0786	0.24914261	0.91	1.14	1.24	1.75	1.97	1.15	1.01	1.02	1.15	1.17	0.73	0.65	1.32	1.12	1.18	1.47	1.18	0.77	1.24	1.02	1.23	1.16	0.85	1.09	1.05	0.92	1.07	0.86	1.32	0.83	0.75	0.87	0.91	0.71	1.19	0.97	0.88	1.12	1.11	0.7	1.1	1.26	1.15	1.41
Ensete	Domestic	Ensete ventricosum var. dom	Ensete ventricosum (Wanadiya)	0.9914	0.221359527	0.69	1.16	1.13	1.08	1.04	1.03	1.2	0.54	1	0.41	0.99	0.92	1.23	0.65	1.25	1.2	1.05	0.9	0.81	1.1	1.2	0.96	0.56	0.97	1.12	0.67	1.34	1.11	1.12	1.2	1.21	1.13	0.97	1.03	0.77	0.86	0.85	1.2	1.31	0.96	1.3	0.59	1.15	0.89
Ensete	Domestic	Ensete ventricosum var. dom	Ensete ventricosum (Maze)	0.8652	0.13513312	1.02	0.96	0.93	1.08	0.85	0.93	0.84	0.85	0.86	0.88	0.58	0.8	1.1	1.03	1.05	1.02	0.82	0.87	0.81	0.89	1.05	1.02	0.93	0.92	0.97	0.9	0.68	0.87	0.78	0.77	1.12	0.89	0.76	0.7	0.6	0.85	0.67	0.81	0.75	0.71	0.74	0.61	1.04	0.85
Ensete	Domestic	Ensete ventricosum var. dom	Ensete ventricosum (Suyitiya)	0.789	0.264799924	0.79	0.74	1.43	1.27	0.78	0.67	0.84	1.02	0.74	0.57	0.57	0.65	0.77	0.58	1.35	0.72	0.49	0.55	0.68	0.57	NA	NA	NA	NA	NA	NA	NA	NA	NA	NA	NA	NA	NA	NA	NA	NA	NA	NA	NA	NA	NA	NA	NA	NA
Ensete	Domestic	Ensete ventricosum var. dom	Ensete ventricosum (Deriea)	0.3752	0.122560026	0.39	0.69	0.41	0.35	0.26	0.41	0.36	0.6	0.44	0.29	0.3	0.24	0.35	0.3	0.5	0.28	0.52	0.34	0.63	0.27	0.35	0.32	0.33	0.36	0.28	0.4	0.5	0.52	0.61	0.34	0.22	0.55	0.44	0.3	0.31	0.46	0.27	0.42	0.35	0.22	0.54	0.2	0.21	0.45
Ensete	Wild	Ensete ventricosum var. KEW_wild	Ensete ventricosum (kew)	2.39133	0.176403764	2.655	2.5545	2.3669	2.2978	2.3698	2.2736	2.3907	2.4357	2.5733	1.996	NA	NA	NA	NA	NA	NA	NA	NA	NA	NA	NA	NA	NA	NA	NA	NA	NA	NA	NA	NA	NA	NA	NA	NA	NA	NA	NA	NA	NA	NA	NA	NA	NA	NA
Ensete	Wild	Ensete ventricosum var. wild	Ensete ventricosum (wild 1)	2.11063	0.153209537	2.1116	2.1557	2.0487	1.8044	2.1036	2.1349	2.0315	2.0463	2.2263	2.4433	NA	NA	NA	NA	NA	NA	NA	NA	NA	NA	NA	NA	NA	NA	NA	NA	NA	NA	NA	NA	NA	NA	NA	NA	NA	NA	NA	NA	NA	NA	NA	NA	NA	NA
Ensete	Wild	Ensete ventricosum var. wild	Ensete ventricosum (wild 2)	1.92044	0.205716043	1.801	2.295	1.9392	1.7141	1.9968	1.6734	2.2099	1.679	1.8607	2.0353	NA	NA	NA	NA	NA	NA	NA	NA	NA	NA	NA	NA	NA	NA	NA	NA	NA	NA	NA	NA	NA	NA	NA	NA	NA	NA	NA	NA	NA	NA	NA	NA	NA	NA
Ensete	Wild	Ensete ventricosum var. wild	Ensete ventricosum (wild 3)	1.89558	0.164419931	2.2004	1.6775	1.8981	1.9746	1.7905	1.6672	1.9119	1.9677	2.0952	1.7727	NA	NA	NA	NA	NA	NA	NA	NA	NA	NA	NA	NA	NA	NA	NA	NA	NA	NA	NA	NA	NA	NA	NA	NA	NA	NA	NA	NA	NA	NA	NA	NA	NA	NA
Ensete	Wild	Ensete ventricosum var. wild	Ensete ventricosum (wild 4)	1.74761	0.154497822	1.7145	2.082	1.8872	1.7094	1.7905	1.4746	1.805	1.7145	1.6977	1.6007	NA	NA	NA	NA	NA	NA	NA	NA	NA	NA	NA	NA	NA	NA	NA	NA	NA	NA	NA	NA	NA	NA	NA	NA	NA	NA	NA	NA	NA	NA	NA	NA	NA	NA
Ensete	Wild	Ensete ventricosum var. wild	Ensete ventricosum (wild 5)	1.7148	0.185053814	1.5318	1.672	1.6174	1.651	1.8927	1.4045	1.8774	1.5818	1.9876	1.9318	NA	NA	NA	NA	NA	NA	NA	NA	NA	NA	NA	NA	NA	NA	NA	NA	NA	NA	NA	NA	NA	NA	NA	NA	NA	NA	NA	NA	NA	NA	NA	NA	NA	NA
Ensete	Wild	Ensete ventricosum var. RPS_wild	Ensete ventricosum (RPS_wild)	1.0652	0.156948909	1.14	0.97	0.92	0.82	1.27	1.1	1.1	0.98	1.3	0.93	1.19	1.33	1.05	1.02	1.18	1.3	1.04	1.39	1.11	1.32	0.97	0.97	1.11	1.01	0.93	0.98	1.02	0.98	0.84	0.78	0.97	1.3	1.34	1.18	0.94	0.94	0.85	1.03	1.06	0.94	0.82	1.21	1.01	1.02
Ensete	Wild	Ensete ventricosum var. wild	Ensete ventricosum (wild 6)	1.04735	0.195769631	0.9521	1.0641	1.3784	1.1974	1.3114	0.8085	0.871	0.9036	0.824	1.163	NA	NA	NA	NA	NA	NA	NA	NA	NA	NA	NA	NA	NA	NA	NA	NA	NA	NA	NA	NA	NA	NA	NA	NA	NA	NA	NA	NA	NA	NA	NA	NA	NA	NA
[truncated: 6 more columns]
